# Supplementary material for: General Practitioner’s Practice in Romanian Children with Streptococcal Pharyngitis
Source: Medicina (Kaunas). 2025 Aug 2;61(8):1408. doi: 10.3390/medicina61081408 (PMC12388020; doi:10.3390/medicina61081408)
Supplement: Supplementary file 1 [file medicina-61-01408-s001.zip]

Archive with 1 entries (1 files):
- medicina-3756860-supplementary.pdf
